# Supplementary material for: Bispecific antibodies and dual-targeting CAR-T cells for multiple myeloma: latest updates from the 2023 ASCO annual meeting
Source: Exp Hematol Oncol. 2023 Aug 26;12:74. doi: 10.1186/s40164-023-00436-9 (PMC10463662; doi:10.1186/s40164-023-00436-9)
Supplement: Supplementary file 1 — Additional file 1: Table 1. Properties of bispecific antibodies for multiple myeloma. Table 2. Outcomes of clinical trials of single-agent bispecific antibodies or combination therapy. [file 40164_2023_436_MOESM1_ESM.xlsx]

## Sheet: Table1
Table 1. Properties of bispecific antibodies for multiple myeloma.
Author	NCT No.	Agents	Ig type	Structural format	Target	Phase	References
Firestone R	N/A	Teclistamab	IgG4	1+1 asymmetric	BCMA/CD3	post-marketing reevaluation	[4]
Mohty M	NCT 04649359	Elranatamab	IgG2a	1+1 symmetric	BCMA/CD3	II	[5]
Lee HC	NCT03761108	Linvoseltamab	IgG4κ	1+1 symmetric	BCMA/CD3	I/II	[6]
Sun MY	NCT 04984434	F182112	--	--	BCMA/CD3	I	[7]
Morillo D	NCT 03399799	Talquetamab	IgG4PAA	1+1 symmetric	GPRC5D/CD3	I	[8]
Schinke CD	NCT 04634552	Talquetamab	IgG4PAA	1+1 symmetric	GPRC5D/CD3	I/II	[8]
Bachier CR	NCT05535244	Cevostamab	IgG1	1+1 symmetric	FcRH5/CD3	I/II	[11]
Abbreviations: FcRH5: Fc receptor-homolog 5; GPRC5D: G protein-coupled receptor, family C, group 5, member D; IgG4PAA : immunoglobulin G4 proline, alanine, alanine.

## Sheet: Table2
Table 2. Outcomes of clinical trials of single-agent bispecific antibodies or combination therapy.
NCT No.	N/A	NCT4649359	NCT03761108	NCT4984434	NCT03399799	NCT04586426	NCT04108195
					NCT04634552
Target	BCMA/CD3	BCMA/CD3	BCMA/CD3	BCMA/CD3	GPRC5D/CD3***	BCMA/CD3+ GPRC5D/CD3	GPRC5D/CD3+ CD38
Drug	Teclistamab	Elranatamab	Linvoseltamab	F182112	Talquetamab	Teclistamab +Talquetamab	Talquetamab+ Daratumumab
Patient Number	24	123	179 (200 mg: n=75 50 mg: n=104)	16	143(QW) 145(Q2W) 51(prior T therapy)	63	65
Median age (year)	66 (51-80)	68 (36-89)	66** (37-90)	64 (52-74)	N/A	67 (39–81)	63 (37-81)
Median prior LOT	7 (4-13)	5 (2-22)	5** (1-16)	≥4 (56%)	5-6	5 (1–11)	5 (2-16)
TCR MM	1	0.967	81%**	N/A	74% 69% 84%	0.78	0.58
Median time to response(mo)	0.53	NR (95%CI, 12.9-NE)	N/A	N/A	N/A	N/A	1 (0.9-8.3)
ORR	0.6	61%* (95%CI, 51.8-69.6)	64%(include 12 patients in Phase I) 50%	43.8% (95%CI, 19.8-70.1)	74% 73% 63%	0.84	78%
≥CR	N/A	0.317	N/A	N/A	(≥VGPR)59% 57% 53%	0.34	0.45
Median follow-up(mo)	1.3	12.8 (0.2-22.7)	2.3 4.7	3.1 (0.9-11.7)	14.9 8.6 11.8	14.4 (0.5-21.9)	11.5 (1.0-27.3)
Median PFS(mo)	N/A	NR	N/A	N/A	7.5 11.9 5.1	N/A	19.4
Mediann OS(mo)	N/A	NR	N/A	N/A	N/A	N/A	N/A
12-mo PFS	N/A	57.1% (95%CI, 47.2%-65.9%)	N/A	N/A	N/A	N/A	0.76
12-mo OS	N/A	62% (95%CI, 52.8%-70%)	N/A	N/A	N/A	N/A	0.93
CRS/ICANs	Gr 1-2 CRS 41%	N/A	Gr1-2 CRS:36% 51% Gr≥3 ICANS:2% 1%	Gr 1-2 CRS: 81%	Gr1-2 CRS:79% ICANS:11% 75% 11% 77% 3%	Gr 1-2 CRS 78%； Gr 3 CRS 3%； ICANS :1patient	Gr 1-2 CRS 78%； Gr 1-2 ICANS 5%
Infection	N/A	N/A	Gr1-2:17%;Gr≥3:26% 28% 31%	N/A	58% 65% 71%	N/A	0.63
References	[4]	[5]	[6]	[7]	[8]	[9]	[10]
Abbreviations:N/A:not applicable; NR:not reached; NE:not evaluated; LOT: line of therapy; TCR: triple-class refractory ;EMD: extramedullary disease; ORR: overall response rate; CR:complete remission; AEs: Adverse events Gr: Grade; CRS: cytokine release syndrome; ICANS: immune effector cell–associated neurotoxicity syndrome *:objective response rate **:when evalucated, 73 patients in Phase I were …
